# Supplementary material for: Using the attachment network Q-sort for profiling one’s attachment style with different attachment-figures
Source: PLoS One. 2020 Sep 3;15(9):e0237576. doi: 10.1371/journal.pone.0237576 (PMC7470453; doi:10.1371/journal.pone.0237576)
Supplement: S2 File — (XLSX) [file pone.0237576.s002.xlsx]

## Sheet: Sheet2
		OS-2SD	OS-1SD	Overall Secure mean	OS +1SD	OS +2SD	IF-2SD	IF-1SD	IF Mean	IF+1SD	IF+2SD	IM-2SD	IM-1SD	Mean IM	IM+1SD	IM+2SD	IFM-2SD	IFM_1SD	Mean IFM	IFM+1SD	IFM+2SD
	secure M	4.24	4.57	4.9	5.23	5.56	3.82	4.24	4.66	5.08	5.5	2.57	3.03	3.49	3.95	4.41	2.43	2.83	3.23	3.63	4.03
	dismissive M	2.28	2.72	3.16	3.6	4.04	2.11	2.66	3.21	3.76	4.31	2.73	3.49	4.25	5.01	5.77	3.32	4.04	4.76	5.48	6.2
	preoccupied M	1.84	2.32	2.8	3.28	3.76	1.89	2.56	3.23	3.9	4.57	3.02	3.71	4.4	5.09	5.78	3.31	3.92	4.53	5.14	5.75
	secure F	3.9	4.29	4.68	5.07	5.46	2.36	2.83	3.3	3.77	4.24	3.61	4.07	4.53	4.99	5.45	2.36	2.76	3.16	3.56	3.96
	dismissive F	2.24	2.76	3.28	3.8	4.32	3.16	3.86	4.56	5.26	5.96	2.24	2.84	3.44	4.04	4.64	3.18	3.98	4.78	5.58	6.38
	preoccupied F	1.2	1.75	2.3	2.85	3.4	3.56	4.18	4.8	5.42	6.04	1.99	2.59	3.19	3.79	4.39	3.51	4.09	4.67	5.25	5.83
	secure partner	3.57	4.13	4.69	5.25	5.81	3.63	4.12	4.61	5.1	5.59	3.23	3.87	4.51	5.15	5.79	3.05	3.74	4.43	5.12	5.81
	dismissive partner	1.79	2.41	3.03	3.65	4.27	1.83	2.46	3.09	3.72	4.35	1.6	2.42	3.24	4.06	4.88	1.68	2.37	3.06	3.75	4.44
	preoccupied partner	1.71	2.48	3.25	4.02	4.79	2.07	2.71	3.35	3.99	4.63	1.68	2.52	3.36	4.2	5.04	1.72	2.64	3.56	4.48	5.4

## Sheet: 1. Scoring
Please fill in your scores below, for each atachment figure seperately:
Mother								Father								Partner
	Secure	Score	Dismissive	Score	Preoccupied	Score			Secure	Score	Dismissive	Score	Preoccupied	Score			Secure	Score	Dismissive	Score	Preoccupied	Score
	ANQ1	3	ANQ21	2	ANQ31	3			ANQ1	5	ANQ21	2	ANQ31	3			ANQ1	5	ANQ21	2	ANQ31	3
	ANQ3	2	ANQ23	3	ANQ32	4			ANQ3	3	ANQ23	3	ANQ32	4			ANQ3	3	ANQ23	3	ANQ32	4
	ANQ4	5	ANQ24	2	ANQ33	3			ANQ4	4	ANQ24	2	ANQ33	3			ANQ4	4	ANQ24	2	ANQ33	3
	ANQ6	6	ANQ25	1	ANQ34	1			ANQ6	2	ANQ25	4	ANQ34	1			ANQ6	2	ANQ25	4	ANQ34	1
	ANQ7	1	ANQ26	1	ANQ38	1			ANQ7	4	ANQ26	2	ANQ38	1			ANQ7	4	ANQ26	2	ANQ38	1
	ANQ8	3	ANQ27	1					ANQ8	6	ANQ27	1					ANQ8	6	ANQ27	1
	ANQ9	4	ANQ28	1					ANQ9	3	ANQ28	2					ANQ9	3	ANQ28	2
	ANQ10	4	ANQ30	1					ANQ10	4	ANQ30	3					ANQ10	4	ANQ30	3
	ANQ11	2							ANQ11	2							ANQ11	2
	ANQ13	5							ANQ13	5							ANQ13	5
	ANQ14	2							ANQ14	2							ANQ14	2
	ANQ15	2							ANQ15	2							ANQ15	2
	ANQ16	5							ANQ16	5							ANQ16	5
	ANQ17	6							ANQ17	3							ANQ17	3
	ANQ18	6							ANQ18	6							ANQ18	6
	ANQ19	6							ANQ19	3							ANQ19	3
Mean item score		3.875		1.5		2.4		Mean item score		3.6875		2.375		2.4		Mean item score		3.6875		2.375		2.4
	Overall Secure
					minus 2SD	1SD	plus 2SD	Score
Mother	Secure		4.24		0.33	0.66	0.33	3.875
	Dismissive		2.28		0.44	0.88	0.44	1.5
	Preoccupied		1.84		0.48	0.96	0.48	2.4
Father	Secure		3.9		0.39	0.78	0.39	3.6875
	Dismissive		2.24		0.52	1.04	0.52	2.375
	Preoccupied		1.2		0.55	1.1	0.55	2.4
Partner	Secure		3.57		0.56	1.12	0.56	3.6875
	Dismissive		1.79		0.62	1.24	0.62	2.375
	Preoccupied		1.71		0.77	1.54	0.77	2.4
	Insecure Father
					minus 2SD	1SD	plus 2SD	Score
Mother	Secure		3.82		0.42	0.84	0.42	3.875
	Dismissive		2.11		0.55	1.1	0.55	1.5
	Preoccupied		1.89		0.67	1.34	0.67	2.4
Father	Secure		2.36		0.47	0.94	0.47	3.6875
	Dismissive		3.16		0.7	1.4	0.7	2.375
	Preoccupied		3.56		0.62	1.24	0.62	2.4
Partner	Secure		3.63		0.49	0.98	0.49	3.6875
	Dismissive		1.83		0.63	1.26	0.63	2.375
	Preoccupied		2.07		0.64	1.28	0.64	2.4
	Insecure Mother
					minus 2SD	1SD	plus 2SD	Score
Mother	Secure		2.57		0.46	0.92	0.46	3.875
	Dismissive		2.73		0.76	1.52	0.76	1.5
	Preoccupied		3.02		0.69	1.38	0.69	2.4
Father	Secure		3.61		0.46	0.92	0.46	3.6875
	Dismissive		2.24		0.6	1.2	0.6	2.375
	Preoccupied		1.99		0.6	1.2	0.6	2.4
Partner	Secure		3.23		0.64	1.28	0.64	3.6875
	Dismissive		1.6		0.82	1.64	0.82	2.375
	Preoccupied		1.68		0.84	1.68	0.84	2.4
	Insecure Father and Mother
					minus 2SD	1SD	plus 2SD	Score
Mother	Secure		2.43		0.4	0.8	0.4	3.875
	Dismissive		3.32		0.72	1.44	0.72	1.5
	Preoccupied		3.31		0.61	1.22	0.61	2.4
Father	Secure		2.36		0.4	0.8	0.4	3.6875
	Dismissive		3.18		0.8	1.6	0.8	2.375
	Preoccupied		3.51		0.58	1.16	0.58	2.4
Partner	Secure		3.05		0.69	1.38	0.69	3.6875
	Dismissive		1.68		0.69	1.38	0.69	2.375
	Preoccupied		1.72		0.92	1.84	0.92	2.4
